# Supplementary material for: Non-Invasive Measurement of Skin Microvascular Response during Pharmacological and Physiological Provocations
Source: PLoS One. 2015 Aug 13;10(8):e0133760. doi: 10.1371/journal.pone.0133760 (PMC4536230; doi:10.1371/journal.pone.0133760)
Supplement: S1 Dataset — (XLSX) [file pone.0133760.s001.xlsx]

## Sheet: Reserach subjects
Subject	Included in experiment	Sex	Age	BMI	Regular medication (expect oral contraceptives)	Coffea/tea same day	Known skin disease	Blood pressure <140/<90	Smoker	Other tobacco user	Excerise same day	Eat or drink 2h before experiment (except water)
1	1,2,2(Tivi), 3	Male	25	22	No	No	No	Yes	No	No	No	No
2	2	Male	22	22	No	No	No	Yes	No	No	No	No
3	2	Male	27	21	No	No	No	Yes	No	No	No	No
4	2	Male	28	21	No	No	No	Yes	No	No	No	No
5	1,2,3	Male	24	23	No	No	No	Yes	No	No	No	No
6	1,2,3	Male	23	22	No	No	No	Yes	No	No	No	No
7	2	Male	26	24	No	No	No	Yes	No	No	No	No
8	1,2,3	Male	26	23	No	No	No	Yes	No	No	No	No
9	2	Female	24	21	No	No	No	Yes	No	No	No	No
10	1,2,3	Male	25	25	No	No	No	Yes	No	No	No	No
11	2	Male	23	19	No	No	No	Yes	No	No	No	No
12	2	Female	29	30	No	No	No	Yes	No	No	No	No
13	1.3	Female	26	25	No	No	No	Yes	No	No	No	No
14	1.3	Male	28	23	No	No	No	Yes	No	No	No	No
15	1.3	Female	19	26	No	No	No	Yes	No	No	No	No
16	1.3	Male	26	25	No	No	No	Yes	No	No	No	No
17	1.3	Female	23	24	No	No	No	Yes	No	No	No	No
18	2 (Tivi)	Male	38	25	No	No	No	Yes	No	No	No	No
19	2 (Tivi)	Female	20	21	No	No	No	Yes	No	No	No	No
20	2 (Tivi)	Male	33	25	No	No	No	Yes	No	No	No	No
21	2 (Tivi)	Female	21	23	No	No	No	Yes	No	No	No	No
22	2 (Tivi)	Male	33	20	No	No	No	Yes	No	No	No	No
23	2 (Tivi)	Female	19	24	No	No	No	Yes	No	No	No	No
24	2 (Tivi)	Male	25	26	No	No	No	Yes	No	No	No	No
25	2 (Tivi)	Male	35	25	No	No	No	Yes	No	No	No	No
26	2 (Tivi)	Female	18	22	No	No	No	Yes	No	No	No	No

## Sheet: Experiment 1 - Data
LDF	* missing data
Subject	NA		SNP
	Before	After	Before	After
1	5.11	6.22	5.61	58.87
2	4.44	4.22	8.09	58.22
3	10.43	8.01	8.07	103.2
4	10.81	6.65	4.57	52.01
5	*	*	35.55	104.2
6	3.78	5.44	5.73	112.68
7	8.24	4.1	6.39	78.43
8	5.35	4.73	11.37	144.56
9	3.16	7.3	4.86	101.01
10	7.71	8.34	3.45	11.25
LSCI	* missing data
		NA										SNP
	Subject:	1	2	3	4	5	6	7	8	9	10	1	2	3	4	5	6	7	8	9	10
Baseline		38	38	43	35	32	45	38	39	31	41	45	34	43	39	32	52	43	40	35	46
1		37	47	*	41	31	48	35	42	27	43	50	40	*	43	33	73	35	41	38	44
2		42	45	38	39	31	55	35	37	29	39	70	45	69	49	42	109	80	66	46	48
3		36	53	36	33	32	39	33	39	30	41	71	57	82	53	55	118	64	79	59	59
4		33	54	38	33	31	44	33	37	29	41	73	59	86	59	63	108	73	86	65	63
5		33	38	38	35	32	38	34	38	28	36	79	59	95	65	62	110	92	97	76	65
6		46	45	35	36	31	35	38	36	30	41	108	71	99	67	61	124	93	74	85	72
7		36	33	35	38	32	42	34	37	36	37	103	62	103	71	70	142	92	99	84	72
8		39	36	36	36	32	41	34	37	33	38	97	70	101	69	68	137	95	101	85	78
9		38	43	35	38	33	36	32	43	29	41	105	74	120	79	68	119	99	95	85	88
10		35	45	38	38	32	42	33	47	42	37	106	65	147	79	74	124	101	116	99	91
TiVi	* missing data
		NA									SNP
	Subject:	1	2	3	4	5	6	7	8	9	1	2	3	4	5	6	7	8	9
Baseline 1		48.4	62.1	51.4	59.5	63.1	45.4	56.7	63.8	85.6	119.3	112.9	122.4	102.1	103.6	95.5	120.8	137.6	153.5
Baseline 2		46	64.2	53.4	51.1	67	46.9	56	63.6	84.6	94	115.1	123.1	95.6	105.6	98.3	123.9	142.7	149.6
Baseline 3		48	69.5	52	47.9	70.1	45.5	56.1	60.2	86.9	92.6	110.8	117.6	93.8	102.3	99.2	118.8	140	155.3
0.5		49.7	58.8	53.9	50	66.7	40.3	57.3	62.3	90	101.6	90.4	122.6	95.1	92.9	98.1	120.5	173.3	154.2
1		48.3	64.1	50.8	50.6	70.8	42.8	54.5	62.3	84.8	104.9	90.3	130	96.6	89.2	101.2	119.8	143.3	152.1
1.5		50.5	64.5	52.1	48.9	63.7	52.2	52.5	62.5	83.4	105.9	104	136.9	85.7	95.1	116.9	130.3	149.9	149.9
2		52.3	67.3	52	49.5	61.9	52.1	51.4	60.8	83.7	135.8	103.8	146.7	88.3	104.3	113.1	144.3	156.2	152.3
2.5		49.5	65.7	50.9	48.9	65.1	49.1	59.4	61.1	81	139	102.5	152.4	88.7	111.6	107.2	157.1	153.3	149.3
3		50.5	62.4	48.8	48.1	62.5	49.4	51.9	60.9	82.4	137.7	109.1	146.5	91.5	106.8	107.8	152.4	161.3	152.5
3.5		48.6	74.5	49.5	47.7	67.9	53.3	52.1	62.6	85	137.3	113.8	151.4	91.1	107.8	124.4	154.9	191.3	154.5
4		47.8	76.5	49.6	48.1	62.4	48	54.6	64.1	79.8	109.8	119.4	154.9	91.7	115.7	116.4	166.3	200.2	154.3
4.5		47.4	55.3	48.2	48.1	62.1	47.2	56.5	65.8	80.6	139.6	107.2	154.4	95.1	110.6	118.6	166.6	221.2	150.4
5		43.4	55.4	48.8	46.9	64.4	49.4	46.2	66	77.9	111.9	106.9	156.1	93.8	120.2	128.6	158.8	221.2	155
5.5		44.8	54.1	45.6	47.2	58.3	53.5	54	65.2	78.3	111	109	152.5	91.4	111.9	132.5	176.2	217.8	157.6
6		44.1	56	46.7	47.4	65.7	54.8	47.5	63.1	78.4	114.6	107.9	153.7	96.2	121.6	136.2	171.2	220.4	157.1
6.5		45.6	60.4	46.1	46.7	66.2	51.2	44.5	63.9	85.4	144.9	112.2	154.9	97.4	126.4	133.8	160.1	223.9	173.5
7		42.7	59.7	46.2	46.4	70.8	45.3	50.7	62.3	75.1	114.5	113.9	159.1	96.6	135	122.4	173.7	216.9	159.1
7.5		42.9	58	45.5	46.8	73.3	49.6	51.3	62.7	75.8	129.5	114.4	154.8	95.1	136.1	139	170.9	222.8	156.3
8		43.6	56	45.5	46.5	66.7	44.9	51.7	62	79.1	148.3	106	157.3	96.3	140.6	131.1	171.7	224.6	165.5
8.5		44.8	57.1	44.9	47.1	75.7	45.4	49	60.7	73	147.7	104	157.4	95.3	143.3	138.9	171.8	219.3	162.1
9		41.2	54.9	45.8	46.7	67.8	42.9	43.6	61.4	77.7	142.6	106.3	158.2	93.2	143.8	135.2	166.8	226.2	167.1
9.5		44.5	69.1	44.9	46.8	75	41.1	47.1	61.4	74.9	147.3	112.5	158.6	94.8	138.5	137.8	176.7	226.7	160.1
10		43	52.7	42.8	46.5	72.2	40.5	52.4	62.2	77.2	147.2	102.1	152.1	94.7	134.3	140.6	185.5	230.3	166.6

## Sheet: Experiment 2 - Data
LDF and LSCI	* missing data
		LDF												LSCI
Subjects:		1	2	3	4	5	6	7	8	9	10	11	12	1	2	3	4	5	6	7	8	9	10	11	12
Baseline 1min	-5	8.369	9.466	9.278	10.461	8.015	4.375	14.608	15.22	5.644	5.946	14.153	4.507	43	44	42	46	34	38	43	39	48	43	51	44
2	-4	7.445	9.096	11.174	9.377	8.466	4.608	13.02	15.175	5.086	6.305	14.096	4.472	50	43	53	51	39	42	58	42	55	56	66	55
3	-3	7.132	8.257	11.435	9.732	8.271	4.951	11.519	15.371	4.71	5.673	13.52	4.695	48	42	55	54	44	51	66	43	65	52	70	55
4	-2	8.022	7.416	11.769	9.414	8.424	4.475	12.42	15.458	4.71	5.897	14.214	4.608	55	73	121	75	90	56	98	82	115	85	129	104
5	0	7.248	8.292	11.811	9.336	8.449	4.621	11.835	16.034	5.022	5.273	15.777	4.522	80	100	146	118	104	86	126	118	134	124	138	143
Heating glas 1min	1	23.421	13.859	28.17	25.839	14.767	10.519	28.013	18.528	7.124	26.789	18.561	12.095	110	105	133	119	104	106	126	105	134	122	149	137
2	2	62.625	66.599	79.967	84.929	82.639	49.185	89.787	62.221	11.314	77.795	38.202	68.907	126	102	131	114	105	89	110	101	134	142	156	142
3	3	83.85	89.964	93.904	98.31	116.83	102.748	107.735	107.867	24.015	83.828	55.611	88.754	133	109	140	103	117	86	110	93	151	126	174	154
4	4	79.934	78.064	92.751	95.114	129.129	107.47	107.964	94.337	34.913	63.902	58.481	68.786	124	109	143	103	108	82	112	109	146	160	186	149
5	5	72.174	57.338	91.224	89.66	125.095	72.069	95.725	64.104	32.304	56.646	55.879	33.608	131	108	140	109	108	99	120	101	152	151	190	147
6	6	63.316	48.088	94.488	81.218	126.013	56.45	83.089	51.258	18.998	49.664	57.555	29.788	122	115	139	115	119	83	120	114	165	137	177	157
7	7	56.122	50.648	95.191	78.241	119.38	51.453	73.887	38.384	24.129	49.857	60.257	38.965	123	113	148	108	116	106	125	110	164	135	175	158
8	8	64.775	58.972	103.952	75.299	139.435	50.766	76.409	37.491	17.875	69.043	58.036	50.287	129	112	147	105	115	93	116	111	169	143	183	151
9	9	58.49	60.642	108.364	70.768	152.377	51.008	81.347	44.869	17.249	68.014	58.063	66.864	120	114	146	109	118	99	121	115	169	142	184	162
10	10	62.463	65.413	115.412	76.592	168.352	52.442	72.345	46.973	17.075	62.563	62.002	72.626	118	114	152	122	133	87	136	113	163	160	199	164
11	11	76.489	71.865	117.572	76.838	177.368	52.522	85.553	43.128	17.39	74.469	63.252	75.403	126	115	151	110	125	88	150	105	182	142	176	165
12	12	79.465	62.324	117.595	81.943	183.989	60.55	85.51	51.853	19.572	82.237	62.434	101.572	126	114	148	110	123	99	137	108	156	146	183	160
13	13	82.833	69.4	129.019	80.532	209.43	57.225	81.436	52.063	19.014	89.399	65.726	105.475	127	121	150	112	129	108	154	112	168	154	197	153
14	14	92.075	74.205	128.917	86.834	224.927	59.06	93.41	48.401	20.135	102.086	65.228	111.866	135	112	147	126	129	104	151	113	160	149	235	161
15	15	88.837	74.984	129.36	94.362	225.702	65.941	95.871	57.203	20.257	107.444	67.101	115.374	138	109	139	128	129	107	154	114	158	148	179	151
16	16	91.303	78.465	122.681	96.156	209.265	65.535	94.862	72.217	23.112	109.28	64.986	106.333	131	111	146	126	133	100	140	110	160	151	187	160
17	17	95.257	81.22	126.194	97.977	224.411	81.545	98.218	71.693	24.217	111.741	70.372	110.184	145	111	154	129	145	109	146	131	161	156	199	155
18	18	96.56	81.022	137.711	97.868	225.219	91.094	96.248	62.082	23.123	112.506	69.959	129.933	140	114	170	125	135	109	137	118	163	155	202	161
19	19	101.262	81.736	138.736	104.696	224.485	88.773	101.123	71.283	22.455	114.896	69.213	129.027	143	119	174	136	136	111	151	118	163	139	200	166
20	20	105.852	79.895	141.965	103.757	253.188	98.8	103.437	90.465	25.68	115.002	70.766	117.288	152	120	172	120	132	110	156	121	161	147	197	167
21	21	106.054	82.067	139.995	103.879	260.115	110.978	104.795	78.87	28.038	116.471	70.94	114.617	141	120	165	124	133	122	151	123	154	148	195	183
22	22	106.075	84.335	138.573	103.282	264.564	98.73	101.408	77.564	34.06	116.662	73.561	126.137	150	118	153	130	134	103	140	116	161	157	193	170
23	23	104.748	76.312	138.501	107.881	272.763	104.036	100.413	82.315	34.142	111.238	73.754	121.425	151	116	160	117	138	111	148	121	160	153	183	184
24	24	105.298	78.614	139.5	109.149	264.709	87.214	99.952	78.824	29.635	110.458	74.452	117.628	157	114	156	141	138	112	150	112	157	147	172	169
25	25	114.538	77.251	146.795	110.817	249.293	94.081	98.288	73.483	31.432	115.02	75.562	108.284	151	117	154	148	139	129	146	124	174	174	180	176
26	26	113.911	79.696	144.739	108.464	243.849	82.963	100.71	81.339	37.776	116.541	77.595	107.73	146	117	162	135	136	111	150	119	177	153	198	168
27	27	117.215	81.886	142.404	110.703	257.501	82.081	107.475	97.046	35.945	115.496	76.323	112.169	149	117	160	140	136	107	143	126	170	172	188	166
28	28	118.6	81.497	148.646	113.677	257.117	84.058	105.97	80.344	25.614	112.599	76.392	119.957	152	121	163	136	139	104	149	122	162	147	202	173
29	29	112.81	79.864	141.405	110.148	249.417	87.738	109.558	72.255	24.007	114.713	73.9	118.551	151	116	170	133	147	112	131	128	169	138	209	180
30	30	113.629	74.775	141.52	110.456	252.704	91.046	110.596	78.074	28.011	116.279	77.921	113.957	148	116	158	126	131	115	143	137	163	171	199	168
31	31	116.025	69.745	144.592	112.852	242.037	93.251	112.094	80.397	34.03	114.613	76.709	112.441	139	118	161	141	132	100	153	138	178	179	195	159
32	32	114.951	74.161	147.045	111.977	234.094	95.983	109.438	77.528	44.072	114.557	79.092	114.19	137	114	164	133	136	109	153	129	178	162	202	152
33	33	115.929	78.927	142.989	112.739	249.585	90.608	112.508	71.903	53.553	115.153	77.394	110.59	152	109	165	141	135	105	147	123	171	147	188	158
34	34	113.597	75.024	145.878	112.077	252.961	85.639	114.205	80.184	46.944	114.298	78.413	109.631	150	118	160	130	140	104	144	130	181	159	186	171
35	35	111.152	70.398	151.577	111.891	254.984	85.775	111.904	74.971	45.965	123.692	76.146	115.007	157	121	167	123	143	103	131	124	178	156	181	163
36	36	109.846	68.707	151.862	107.732	259.474	85.357	111.147	76.526	40.346	128.795	79.96	123.049	145	115	179	129	137	104	*	130	*	155	183	151
37	37	106.372	68.223	153.103	110.491	249.983	80.799	113.732	88.966	35.476	129.388	76.978	115.135	144	116	*	126	142	111	*	124	*	158	168	162
38	38	104.35	62.788	150.022	101.167	225.94	89.36	113.004	105.803	40.413	124.513	75.717	126.14
39	39	106.358	67.667	148.608	105.515	224.195	93.111	113.133	85.51	45.634	116.396	76.253	110.823
40	40	106.358	68.028	149.251	108.102	226.086	93.195	111.74	76.822	47.836	114.065	75.457	125.846
TiVi
Time (min)	TiVi (A.U.)
	1	2	3	4	5	6	7	8
0	97.75	41.125	47.6804	15.334	41.6065	30.3163	26.3475	107.359
0.166667	96.65	40.52	45.7184	15.3496	42.4625	23.344	29.7042	103.995
0.333333	98.805	44.06	48.7539	13.5325	36.5616	31.7385	30.8915	106.283
0.5	96.305	44.585	43.9252	12.5262	39.2715	29.77	33.9522	107.409
0.666667	94.23	43.755	45.4044	11.9038	33.4948	32.0646	32.9343	105.779
0.833333	93.81	44.7	49.6702	13.8796	31.6245	32.3194	34.7445	104.971
1	95.245	42.285	46.9571	14.227	33.6059	31.6342	35.3348	107.164
1.16667	100.575	47.9	41.4886	18.4042	36.4329	34.8115	42.498	101.459
1.33333	100.8	50.365	42.3314	13.1228	40.4328	35.7219	46.7104	103.545
1.5	104.13	56.44	42.8071	10.4792	47.7143	38.7291	47.6274	104.089
1.66667	106.715	56.345	44.8886	9.70772	52.2054	43.8301	44.5409	108.078
1.83333	113.625	60.045	45.897	14.589	54.08	51.625	48.9097	112.283
2	112.19	58.985	50.758	17.6084	55.8608	56.6269	51.3792	106.83
2.16667	114.42	60.66	54.1112	21.0649	50.7927	52.7375	50.9477	109.847
2.33333	115.835	62.715	53.3187	25.3204	56.4168	55.9564	46.7325	114.614
2.5	117.905	62.115	55.1503	26.8281	52.9705	54.146	50.814	114.216
2.66667	123.215	65.275	49.8522	26.5624	53.8731	60.8379	49.2831	115.89
2.83333	124.22	64.32	62.59	30.1068	57.5439	60.1245	50.2623	120.762
3	120.955	64.19	63.7461	30.7181	60.6763	62.2303	52.275	116.599
3.16667	121.47	65.72	65.3539	30.7063	60.5677	67.4142	55.6796	125.165
3.33333	128.96	71.065	69.1776	32.7536	57.6828	62.3773	51.3772	117.686
3.5	126.905	66.17	69.9218	35.5343	57.898	69.6797	51.9903	121.218
3.66667	122.045	65.705	71.2343	31.7648	58.786	63.8019	51.71	121.193
3.83333	124.84	66.415	72.8591	30.7626	58.1262	62.8203	52.047	120.934
4	121.515	68.58	72.3801	32.1402	58.3624	62.8123	53.7377	121.74
4.16667	124.575	67.385	71.2381	34.8163	58.7432	54.6767	50.9149	121.919
4.33333	123.665	63.695	73.512	34.1268	61.9513	72.5251	50.8409	121.943
4.5	118.625	67.305	73.1231	34.1384	58.0941	68.1954	49.6677	128.917
4.66667	118.005	68.245	67.9298	36.5865	61.8944	68.4893	51.0115	120.933
4.83333	124.105	67.315	72.463	35.253	58.482	68.1986	48.196	119.182
5	121.95	67.02	72.9339	35.5185	62.296	73.7935	48.2066	119.607
5.16667	121.075	69.625	69.1554	38.1538	54.2823	68.5911	48.0419	119.243
5.33333	117.215	72.31	70.7578	35.1964	59.0952	67.0944	49.4741	120.444
5.5	121.25	70.035	69.7134	35.4464	61.1346	65.2169	48.8525	127.204
5.66667	116.21	72.52	69.2336	35.8748	62.2845	69.9157	48.5996	121.123
5.83333	120.575	67.125	68.0908	36.5197	58.8535	67.9282	47.4206	119.945
6	116.355	75.185	64.3946	38.0925	65.9734	66.1759	47.2977	124.668
6.16667	118.325	69.36	71.2456	35.3595	64.9009	72.725	44.719	121.132
6.33333	118.295	72.24	65.3809	34.9935	61.1804	71.83	46.074	120.073
6.5	118.755	70.74	70.1763	37.1739	62.1946	72.8854	45.4412	120.353
6.66667	118.09	72.325	67.4892	37.1701	61.1543	69.9989	44.9458	119.615
6.83333	119.51	71.2	66.189	37.6654	56.361	67.9904	44.4198	122.167
7	117.445	74.255	63.4926	38.1803	55.9034	73.2548	47.4649	121.748
7.16667	119.28	67.56	67.6008	38.8419	61.5938	66.5521	45.1472	128.153
7.33333	113.835	67.385	66.8422	40.3776	64.048	73.6202	48.1521	127.219
7.5	114.455	70.785	67.7119	40.7703	64.0025	70.3008	44.4157	129.693
7.66667	119.805	71.5	68.9772	35.0964	63.2707	72.1127	48.7397	126.313
7.83333	119.95	68.42	68.3504	40.2135	64.8056	78.2863	45.0098	132.892
8	112.93	70.265	67.7991	39.9268	65.1212	76.6276	49.3095	131.936
8.16667	120.73	71.69	73.327	37.559	64.5546	77.9596	48.0892	128.203
8.33333	121.23	79.61	72.0555	37.676	61.8115	75.3778	48.1416	130.367
8.5	121.895	72.58	70.8569	39.1543	64.2508	78.3059	49.0066	131.491
8.66667	114.77	79.44	72.2231	42.6353	64.009	77.836	46.9801	128.752
8.83333	117.52	80.645	66.0538	36.5636	65.796	75.9309	49.0831	124.654
9	121.16	73.66	72.2478	38.3342	66.4482	76.4227	48.8038	128.144
9.16667	118.55	74.935	67.0698	40.1033	66.9528	73.0743	49.7102	123.844
9.33333	115.725	74.805	71.202	37.2981	65.2434	75.3408	49.633	125.02
9.5	125.035	82.34	69.6533	42.1633	67.2948	73.6894	50.2957	124.128
9.66667	118.305	82.625	69.5685	38.4845	65.7354	75.1988	49.8278	132.829
9.83333	118.625	76.74	65.4767	35.7948	66.3842	76.62	50.5566	131.846
10	118.21	80.24	67.7712	40.7019	65.8826	75.1201	49.5831	132.151
10.1667	126.96	81.1	64.4265	37.5465	68.102	83.6139	50.2772	132.664
10.3333	119.02	82.215	66.2231	38.8068	63.1705	74.0179	49.3522	132.953
10.5	121.005	78.405	61.7674	40.5017	69.4	78.2651	50.5082	130.306
10.6667	121.54	83.365	63.6171	41.9286	66.9695	74.6309	50.327	131.227
10.8333	128.26	78.095	64.2721	39.2062	67.0671	72.917	50.1827	133.241
11	122.255	86.72	66.7799	43.4464	67.5879	73.9805	50.6186	134.945
11.1667	121.33	78.29	69.667	46.1401	67.4225	74.2566	47.3087	133.189
11.3333	122.37	89.035	60.947	48.3935	68.1747	79.406	43.6133	126.08
11.5	123.14	82.68	67.9156	48.0159	68.8731	79.9317	44.9637	134.725
11.6667	130.56	81.695	64.1417	40.1217	70.992	76.8034	44.4742	138.507
11.8333	125.47	88.645	66.8951	45.3492	69.7243	81.098	45.9596	134.899
12	125.21	81.265	72.3481	43.7685	69.9819	79.0702	45.7657	125.156
12.1667	124.23	82.95	65.3386	42.186	71.3234	82.8635	48.5091	133.868
12.3333	123.52	83.06	56.6379	43.33	68.9271	75.9375	47.3044	127.622
12.5	122.825	86.745	58.5275	46.119	71.3264	75.2683	48.8543	129.955
12.6667	125.095	89.25	62.074	46.0564	72.7159	77.3588	48.5929	128.38
12.8333	125.65	89.245	62.0365	42.7078	71.4573	80.5762	49.1814	126.221
13	128.605	85.855	61.7779	45.1384	72.1998	83.5304	52.0834	130.692
13.1667	124.325	86.535	64.33	46.086	75.5211	85.9298	51.8429	132.459
13.3333	125.8	86.945	58.5835	44.7178	73.4605	87.6509	52.6419	131.486
13.5	126.675	86.455	62.3268	46.0327	72.685	96.8881	48.7445	137
13.6667	126.51	86.505	64.0957	49.2906	74.4887	88.4522	53.0428	137.548
13.8333	134.03	85.535	65.2378	42.3891	72.1129	93.6959	51.6242	133.619
14	127.025	85.23	64.3526	50.5483	73.7928	96.2504	50.2643	138.567
14.1667	127.14	85.355	60.577	47.4522	76.2612	94.005	51.8314	138.618
14.3333	125.05	84.335	59.4702	50.2855	77.4998	93.9608	50.8745	138.88
14.5	133.485	84.77	60.6666	45.4603	73.354	86.6928	51.1345	132.983
14.6667	128.455	88.685	64.4533	47.3491	74.4468	93.3936	50.9685	139.028
14.8333	135.5	88.15	61.1402	48.3511	71.7002	90.2521	50.7332	138.523
15	131.03	87.38	64.842	50.5112	75.925	91.4538	49.7256	140.28
15.1667	127.835	88.89	66.5122	48.171	71.6876	96.1547	50.4806	134.377
15.3333	129.185	86.925	63.8406	47.2416	76.4379	97.9715	50.4209	139.357
15.5	129.62	88.765	66.4363	48.3766	75.8399	96.6367	49.7416	140.406
15.6667	132.265	87.71	65.0345	52.2993	76.8485	94.1768	53.1075	141.83
15.8333	129.255	88.385	64.3773	44.1184	78.6516	93.8518	50.071	146.243
16	130.775	90.36	63.4549	43.5024	78.1149	97.6547	51.1644	141.446
16.1667	129.165	86.615	65.6115	52.9458	81.8649	94.7772	50.7557	142.035
16.3333	133.45	85.695	67.8354	66.3556	79.4769	96.0266	54.2357	134.194
16.5	132.005	88.51	67.1441	67.6536	81.3855	97.932	50.5887	134.597
16.6667	133.715	93.79	67.8137	67.1611	78.727	102.353	50.565	140.515
16.8333	128.965	89.19	67.5051	70.7093	78.027	100.212	54.5599	140.828
17	130.24	89.42	68.9697	68.1897	80.4764	107.119	51.903	143.304
17.1667	130.975	90.145	63.936	67.2802	77.4972	97.0433	54.1612	146.161
17.3333	132.335	91.09	68.0031	68.8914	78.1759	99.7542	51.7045	139.743
17.5	132.645	88.535	68.8727	70.649	81.209	93.8894	51.7745	143.706
17.6667	133.8	85.51	68.3298	60.6233	77.1134	98.4225	51.6882	136.9
17.8333	133.93	93.7	66.2486	73.6767	77.3799	98.6977	51.9487	146.975
18	133.02	88.43	69.3356	72.4183	77.0645	101.495	50.6171	136.506
18.1667	137.275	91.455	67.132	70.5776	77.9274	93.3142	53.6784	144.866
18.3333	134.22	92.525	69.5914	71.6371	81.5936	100.848	54.1729	145.699
18.5	134.38	90.625	70.6977	74.0364	78.0246	90.8808	54.7119	142.515
18.6667	132.325	89.565	70.5675	61.1217	78.7044	94.1371	53.4579	137.883
18.8333	134.935	90.55	66.0082	59.2675	80.1732	95.5471	55.221	140.728
19	121.885	93	67.1969	58.4735	82.2827	94.6757	56.2954	135.849
19.1667	133.665	91.38	69.6901	71.2233	78.2777	92.3001	57.581	134.584
19.3333	135.685	88.445	70.5027	71.1851	81.1017	92.3531	54.6031	136.142
19.5	122.595	90.23	65.378	71.4684	84.4882	91.3087	56.6498	143.865
19.6667	135.19	95.405	69.3628	67.8603	81.7137	101.024	56.8838	138.516
19.8333	122.13	90.855	72.775	70.1977	83.2805	98.2321	57.5268	138.482
20	135.37	91.105	68.6725	70.2257	78.5626	95.3611	57.3001	141.347
20.1667	134.58	91.28	70.4024	68.7197	81.4145	99.3551	56.9245	140.6
20.3333	125.06	93.59	70.8181	65.6689	81.3146	96.8406	55.2687	143.532
20.5	124.15	95.24	68.7606	65.2475	78.9158	101.808	55.1897	143.397
20.6667	134.045	87.445	70.5325	65.5888	79.9161	96.5579	56.8795	143.119
20.8333	126.04	91.05	71.674	67.4193	81.1766	97.5702	56.4136	139.269
21	124.81	90.78	71.0681	66.9333	78.3499	100.635	54.9383	138.06
21.1667	124.795	92.93	73.8475	70.1447	82.1446	102.442	59.0536	137.888
21.3333	136.33	91.84	69.8076	67.5035	78.9798	95.8298	56.1896	139.762
21.5	137.175	88.54	66.2234	69.032	79.4934	98.6692	57.0322	136.551
21.6667	124.105	88.715	73.0668	63.3137	78.199	99.9397	54.1858	137.093
21.8333	124.075	88.635	68.728	68.5195	79.6806	99.8297	54.8442	136.689
22	135.7	90.11	70.8353	65.7431	85.2843	100.773	57.8038	140.403
22.1667	137.675	87.61	73.7319	71.8957	78.6512	99.3489	53.5361	143.248
22.3333	125.575	94.515	73.4913	71.0151	80.7959	108.059	54.3093	139.781
22.5	125.145	93.03	71.6192	68.5765	78.5618	104.875	54.5135	137.465
22.6667	126.335	95.52	76.8592	70.015	77.9439	96.7569	53.8173	142.944
22.8333	126.87	94.935	71.4079	68.8284	76.8767	103.548	54.9932	137.295
23	127.625	89.365	75.9471	71.5316	81.8547	100.629	55.7688	139.629
23.1667	126.395	98.455	78.0547	70.6035	74.3667	98.1087	54.2386	139.61
23.3333	127.52	88.855	76.1445	63.6985	79.1725	101.439	54.4743	140.674
23.5	126.61	91.605	71.4425	68.8649	78.801	99.9064	55.5763	140.845
23.6667	127.145	90.865	78.5327	66.6955	80.3316	100.796	54.6032	149.806
23.8333	125.44	90.02	75.3735	67.3727	82.2878	105.001	54.7929	140.03
24	128.12	91.265	73.9119	68.423	77.5677	104.016	54.1757	145.673
24.1667	126.73	89.255	69.3422	69.85	81.1047	101.516	45.0814	140.588
24.3333	126.865	90.295	78.0849	69.1529	81.4166	98.921	50.3984	146.495
24.5	127.305	89.705	75.7667	69.857	81.3784	101.512	50.8695	141.25
24.6667	126.405	89.825	73.9638	66.1231	81.7488	97.6128	49.6318	153.391
24.8333	127.275	90.62	73.1469	72.3141	82.7217	98.8035	49.2161	141.097
25	128.53	96.47	75.8553	64.9331	82.227	89.9054	50.1375	143.017
25.1667	125.915	91.515	74.6268	71.3283	84.0632	94.6195	49.8205	147.376
25.3333	128.175	95.09	75.3207	66.5468	84.93	95.2691	50.9699	146.409
25.5	130.29	90.345	74.9765	68.159	81.9768	91.2303	53.1275	144.45
25.6667	128.745	96.42	73.5958	69.7527	84.4364	89.7984	49.4702	148.686
25.8333	129.185	97.415	77.1439	66.3843	84.6057	94.5766	50.5158	140.983
26	128.56	95.51	81.1077	70.1399	82.5197	98.7067	50.8469	141.179
26.1667	130.04	95.76	81.9157	64.99	85.5707	96.465	52.502	143.01
26.3333	127.13	95.985	83.0812	69.1626	84.2585	95.4121	49.3912	140.873
26.5	128.795	95.2	73.0116	72.6933	83.7318	103.472	50.4258	146.204
26.6667	126.375	98.66	82.4934	71.1939	85.2256	96.4287	46.4307	147.947
26.8333	126.375	95.19	77.036	67.7894	85.6108	92.3438	50.7596	145.751
27	129.98	91.435	77.4904	72.0475	84.448	99.1831	50.5545	147.687
27.1667	129.75	91.655	81.3786	72.0719	84.9887	93.9387	50.8211	148.632
27.3333	122.91	95.105	74.7778	71.7227	84.455	97.6143	51.7134	140.341
27.5	126.59	95.545	83.9265	68.0619	83.438	98.0141	49.8596	142.431
27.6667	125.435	96.335	75.8934	70.6035	85.5929	96.9944	46.2398	144.508
27.8333	128.03	95.65	78.4172	64.6262	86.9195	93.303	50.2724	142.452
28	128.82	97.96	82.2653	72.7966	87.5464	102.489	59.3988	146.468
28.1667	129.41	97.365	78.057	72.1804	85.4014	99.3228	54.9732	145.706
28.3333	129.94	100.08	81.1702	67.5263	85.9681	101.598	45.6814	149.166
28.5	129.68	91.235	76.0803	66.3612	85.9519	101.79	57.0706	147.585
28.6667	128.72	99.15	85.2144	66.4502	86.5755	105.231	54.3965	143.112
28.8333	129.2	90.99	83.7394	71.7104	86.5699	103.088	55.0113	143.607
29	130.06	93.3	81.2731	67.0165	94.0159	104.494	53.0241	147.113
29.1667	128.93	98.86	79.3607	64.6224	85.1289	97.1528	56.4254	143.456
29.3333	127.82	97.38	86.9174	70.9043	83.3337	106.824	54.8054	150.372
29.5	122.92	97.91	88.7767	71.1626	83.668	107.587	50.8211	142.306
29.6667	125.37	98.23	74.9838	69.418	86.4676	101.791	51.7134	144.513
29.8333	130.6	93.715	76.7513	69.253	88.1234	102.963	49.8596	144.848
30	131.68	92.93	82.3749	68.2473	90.3505	102.158	46.2398	140.785
30.1667	128.25	99.915	81.9536	65.3384	81.8692	103.582	50.2724	143.163
30.3333	128.03	99.55	78.3549	66.4569	86.6171	102.407	59.3988	144.556
30.5	128.82	100.095	81.9385	66.851	87.2889	98.8996	54.9732	146.011
30.6667	129.41	104.735	79.4522	70.2168	85.5138	99.5684	45.6814	146.501
30.8333	129.94	98.775	80.5725	67.5515	86.2006	101.134	57.0706	144.865
31	129.68	103.735	77.735	66.9871	88.2955	99.3774	54.3965	146.44
31.1667	128.72	98.31	78.6184	49.3075	86.4023	109.894	55.0113	142.749
31.3333	129.2	99.705	77.6202	66.687	81.8566	97.3414	53.0241	141.036
31.5	130.06	98.25	78.5772	67.5358	87.9468	101.989	56.4254	145.608
31.6667	128.93	98.385	79.7681	65.416	86.0535	99.5103	54.8054	141.673
31.8333	127.82	99.43	78.6695	63.0914	84.3403	99.2196	50.8211	143.366
32	122.92	101.805	82.357	63.1663	78.0635	104.171	51.7134	148.919
32.1667	125.37	98.04	76.9538	62.7508	79.7249	104.834	49.8596	139.696
32.3333	130.6	98.9	83.5262	66.6231	80.8736	97.1825	46.2398	142.043
32.5	131.68	101.81	82.4459	66.117	78.6309	103.202	50.2724	147.317
32.6667	128.25	112.045	85.2823	65.9831	78.1438	99.3448	59.3988	144.092
32.8333	128.03	98.05	75.2916	67.1381	78.6064	102.809	54.9732	142.32
33	128.82	106.725	81.8658	65.3938	78.6154	111.707	45.6814	141.566
33.1667	129.41	100.27	85.2982	68.4831	80.3848	100.709	57.0706	147.881
33.3333	129.94	97.44	75.9842	67.3358	78.5896	99.2252	54.3965	145.787
33.5	129.68	98.225	85.3255	70.37	81.3865	101.869	55.0113	140.881
33.6667	128.72	101.45	81.6015	73.5862	81.0801	99.7661	53.0241	147.442
33.8333	129.2	106.955	82.2682	68.6069	79.6645	99.4549	56.4254	143.256
34	130.06	102.115	78.1315	64.891	79.2666	105.825	54.8054	141.673
34.1667	128.93	99.965	81.3204	69.4176	81.3303	102.352	50.8211	143.366
34.3333	127.82	100.955	78.8905	67.9423	77.2525	104.614	51.7134	148.919
34.5	122.92	105.36	76.4118	65.1766	80.0985	107.417	49.8596	139.696
34.6667	125.37	99.195	77.1507	64.5392	80.5875	105.213	46.2398	142.043
34.8333	130.6	101.76	73.1211	64.4162	83.6477	103.2	50.2724	147.317
35	131.68	99.08	78.4161	64.4407	81.3481	103.183	59.3988	144.092
35.1667	128.25	103.07	78.9142	70.2961	83.6689	104.57	54.9732	142.32
35.3333	128.03	97.305	80.7384	65.7408	79.3687	107.899	45.6814	141.566
35.5	128.82	100.575	78.5554	64.6897	80.6584	102.667	57.0706	147.881
35.6667	129.41	100.255	87.9397	71.6932	80.243	105.064	54.3965	145.787
35.8333	129.94	100.58	83.0555	66.2051	87.2921	105.091	55.0113	140.881
36	129.68	102.92	83.7684	69.5002	84.4365	107.382	53.0241	147.442
36.1667	128.72	100.095	78.8752	69.6919	83.9549	109.963	56.4254	143.256
36.3333	129.2	105.255	81.9176	71.8764	84.1981	113.52	54.8054	141.673
36.5	130.06	102.19	88.1052	69.3423	80.3756	107.88	50.8211	143.366
36.6667	128.93	102.805	87.7888	72.7766	79.677	107.91	50.8211	148.919
36.8333	127.82	104.66	88.9396	73.1372	79.7017	101.571	51.7134	139.696
37	122.92	98.095	92.4345	72.3767	85.052	104.688	49.8596	142.043
37.1667	128.03	100.785	90.5404	72.086	82.9371	109.008	50.8211	147.317
37.3333	128.82	100.315	94.7181	69.2835	74.0677	108.804	51.7134	144.092
37.5	129.41	105.055	94.3495	71.2649	82.1517	107.545	49.8596	141.673
37.6667	129.94	101.5	93.4755	70.3928	79.089	106.222	46.2398	143.366
37.8333	129.68	100.83	94.933	71.7192	79.3617	104.865	50.8211	148.919
38	128.72	98.985	89.9656	69.3549	86.5008	103.963	51.7134	141.673
38.1667	129.2	100.46	93.9959	66.1517	80.5114	108.336	49.8596	143.366
38.3333	130.06	100.125	93.0421	65.9586	85.0383	109.068	46.2398	148.919
38.5	128.93	109.37	87.7137	64.6443	91.2628	115.803	50.2724	139.696
38.6667	127.82	101.715	89.4564	69.2111	82.3493	107.7	59.3988	142.043
38.8333	122.92	101.675	96.2278	66.3803	79.7734	109.991	54.9732	147.317
39	125.37	101.695	94.7552	65.4112	86.0661	106.03	45.6814	144.092
39.1667	128.03	104.875	89.9282	67.2739	80.5062	113.127	57.0706	142.32
39.3333	128.82	103.935	90.7806	67.9678	84.0447	108.621	54.3965	141.566
39.5	129.41	101.14	95.8139	65.4511	83.9195	107.591	55.0113	147.881
39.6667	129.94	101.18	93.3937	64.9903	85.3974	108.026	53.0241	145.787
39.8333	129.68	111.075	92.8348	73.6424	83.9177	105.546	56.4254	140.881
40	128.72	102.885	90.0071	64.5266	82.8052	106.779	54.8054	147.442

## Sheet: Experiment 3 - Data
LDF	* missing data
	LDF - Occlusion
Subjects:	1	2	3	4	5	6	7	8	9	10
Baseline	5.588	6.87	8.73	2.574	3.931	6.823	7.869	5.283	10.472	10.449
Exsanguination	3.758	2.102	2.238	2.009	2.178	2.947	5.038	4.88	1.63	2.394
2	5.029	4.409	2.571	2.098	2.809	4.293	2.778	4.405	1.69	2.257
3	5.772	5.103	2.282	2.098	1.948	6.409	5.202	2.968	1.783	2.22
4	11.639	3.552	2.719	2.423	1.917	2.197	4.651	2.489	1.507	2.233
5	2.823	2.899	2.415	2.412	1.927	2.197	0.819	4.587	1.496	2.29
Recovery 1	56.959	48.894	59.078	47.76	18.187	56.793	40.16	31.01	23.7	56.261
2	58.148	41.708	83.328	66.64	14.962	54.897	29.413	45.76	26.647	90.683
3	36.094	20.136	88.448	42.817	9.55	38.025	23.453	33.909	17.88	73.357
4	27.111	16.191	87.826	17.447	6.408	20.299	19.658	19.569	11.257	46.706
5	25.304	17.398	75.6	9.547	5.528	13.89	17.254	12.361	6.147	35.625
6	24.957	11.347	66.115	10.68	4.458	11.042	14.451	7.953	4.465	25.218
7	24.919	12.183	59.231	9.124	4.112	8.642	12.348	6.81	3.817	16.683
8	24.294	10.225	52.552	8.359	3.939	6.766	11.66	6.174	3.12	15.647
9	23.135	11.047	47.218	7.385	3.854	6.13	9.642	5.595	2.847	13.564
10	21.103	10.511	43.117	6.346	4.175	6.706	9.815	5.193	2.697	12.991
11	23.141	9.585	38.646	7.216	3.909	7.091	9.577	5.114	2.803	12.005
12	19.712	8.745	32.494	6.78	3.357	6.32	10.247	5.2	2.591	12.179
13	21.861	8.048	32.698	6.589	3.479	6.835	8.933	4.821	2.527	11.36
14	19.594	7.935	31.387	5.924	3.233	6.747	8.711	4.298	2.419	9.734
15	19.703	9.664	28.522	5.984	3.28	6.353	8.706	4.726	2.395	9.953
16	19.506	8.455	26.546	6.615	3.429	5.908	9.456	4.645	2.415	9.95
17	21.317	8.46	26.336	5.36	3.114	5.906	7.467	4.176	2.724	10.394
18	21.274	7.508	27.682	5.344	3.103	5.595	7.789	4.268	2.436	10.147
19	20.88	8.549	25.236	5.892	2.919	6.202	7.946	4.169	2.632	10.49
20	20.927	8.092	26.307	4.961	3.064	6.453	8.871	4.11	2.342	10.035
21	21.612	8.119	25.078	5.722	3.013	6.738	7.792	3.833	2.402	10.085
22	21.361	8.404	25.18	5.842	2.933	6.298	7.528	3.92	2.451	9.001
23	23.084	7.934	24.095	5.711	2.919	5.589	8.219	4.104	2.591	9.471
24	24.138	7.802	23.718	5.323	3.059	5.874	8.558	4.309	2.497	8.96
25	25.883	7.52	23.526	5.754	2.87	5.879	7.86	4.381	2.85	8.562
26	25.31	7.512	23.791	4.908	2.852	5.585	7.777	4.071	2.801	8.701
27	24.084	11.491	22.952	5.461	3.022	5.901	7.135	3.933	2.617	8.999
28	26.093	7.48	22.697	4.759	2.913	5.466	7.777	4.133	2.533	8.784
29	25.876	7.198	22.237	4.585	2.842	5.466	7.839	3.912	3.122	8.192
30	25.876	6.943	21.793	4.828	3.176	5.466	7.18	3.442	2.501	8.452
Occlusion 1	6.18	2.809	2.982	1.757	2.214	2.408	3.158	2.331	2.662	2.412
2	1.715	2.267	2.277	1.619	2.083	2.314	2.636	2.316	2.093	2.283
3	1.675	2.42	2.294	1.588	2.024	2.172	2.491	2.25	2.131	2.269
4	1.598	2.479	2.336	1.602	1.988	2.282	2.491	2.208	2.014	2.246
5	2.055	2.741	2.591	1.58	1.998	2.322	2.437	2.208	2.103	2.246
Recovery 1	121.529	27.52	42.149	46.489	9.601	45.026	36.504	23.593	29.962	52.795
2	81.222	10.97	32.773	29.101	3.886	27.167	21.819	11.108	9.512	39.645
3	57.102	8.153	26.075	14.216	3.417	12.938	13.293	5.799	6.492	19.384
4	46.349	7.821	25.666	6.585	3.093	8.45	10.063	4.751	6.189	13.874
5	44.319	7.37	24.647	6.076	3.014	7.182	8.336	4.771	6.151	11.865
6	42.662	*	22.86	5.376	3.034	6.75	7.281	4.34	5.377	10.884
7	41.646	*	22.316	4.916	2.786	6.224	8.078	4.082	5.815	10.618
8	40.827	*	25.664	5.414	2.864	6.182	6.802	4.438	5.083	10.598
9	36.2	*	21.555	5.16	2.925	6.817	8.274	4.272	4.631	10.509
10	32.85	*	19.34	5.16	3.211	5.671	6.557	4.097	4.133	11.029
LSCI	* missing data
	Min:
Subjects:		1	2	3	4	5	6	7	8	9	10
Baseline	0	*	41	38	30	27	33	33	35	31	43
1 - Exsanguination	1	20	25	18	16	17	33	19	*	19	18
2	2	21	20	13	20	18	14	20	*	22	16
3	3	12	34	17	24	12	22	17	*	23	14
4	4	12	29	16	24	13	14	18	*	17	16
5	5	10	25	16	21	12	15	15	*	14	12
1 - Hyperemia	6	95	70	94	111	74	95	105	78	102	114
2	7	87	60	91	95	73	83	101	77	73	115
3	8	69	52	87	81	56	70	80	54	74	100
4	9	60	51	80	55	48	69	69	46	51	82
5	10	61	44	75	46	44	52	60	38	43	80
6	11	51	44	70	38	40	47	58	35	37	71
7	12	56	36	67	38	38	45	47	32	49	55
8	13	53	42	65	36	36	50	46	30	34	54
9	14	46	41	62	38	34	44	43	35	32	53
10	15	54	51	58	35	45	41	44	30	34	55
11	16	48	42	64	34	37	58	39	32	37	56
12	17	43	38	62	34	35	37	44	29	33	51
13	18	43	34	54	31	31	53	37	33	38	50
14	19	45	42	49	32	34	45	39	37	32	46
15	20	43	38	49	35	30	43	38	35	30	44
16	21	41	44	49	35	32	36	43	33	29	49
17	22	46	36	51	30	35	47	33	29	37	48
18	23	46	34	47	33	34	49	35	29	31	44
19	24	46	32	48	26	31	48	36	28	31	54
20	25	42	42	54	26	31	54	36	29	31	45
21	26	53	40	48	33	30	47	36	30	29	42
22	27	45	42	45	32	32	42	36	29	30	42
23	28	42	32	42	31	29	39	37	30	29	42
24	29	42	36	43	32	28	43	47	30	29	41
25	30	35	32	42	34	29	43	35	29	41	40
26	31	37	35	43	30	30	43	35	28	29	38
27	32	41	52	43	32	29	37	34	29	33	39
28	33	42	39	44	29	28	38	35	32	31	37
29	34	42	30	41	28	28	52	37	29	40	39
30	35	41	30	41	30	30	*	33	32	37	39
1 - Occlusion	36	13	19	10	13	12	19	14	8	16	15
2	37	16	12	13	12	11	18	12	9	13	15
3	38	12	12	20	9	13	31	18	12	14	12
4	39	17	23	13	11	11	26	9	6	16	14
5	40	12	15	16	13	10	20	11	7	15	13
1 - Recovery	41	91	52	73	100	49	78	77	63	59	98
2	42	75	37	57	72	43	63	56	46	38	78
3	43	53	30	63	43	32	58	52	35	30	63
4	44	50	43	49	37	32	43	44	32	31	54
5	45	49	30	50	32	33	61	36	31	28	48
6	46	42	35	46	39	36	48	41	33	28	53
7	47	47	*	46	28	32	47	32	28	28	47
8	48	45	*	51	27	32	47	37	36	35	50
9	49	45	*	39	33	30	41	30	27	34	46
10	50	46	*	45	28	43	49	33	27	34	45
TiVi	* missing data
Subjects:		1	2	3	4	5	6	7	8	9	10
Baseline	0	65.2	89.4	53.8	92.6	95.9	74.4	80.9	78.4	106.8	105.1
1 - Exsanguination	1	65.4	61.2	*	73.1	68.5	83.3	66.2	69.4	55.6	105.3
2	2	64.9	59.4	*	71.5	69.9	81.7	68.3	69.6	62.9	113
3	3	61.4	60.9	*	71	70.5	82.3	71	67.3	62.7	116
4	4	60.9	60	50.3	71.6	70.3	82.4	53.8	68.3	65.1	113.6
5	5	60.3	62.8	49.3	71.3	69.6	81.2	63.5	67.8	67.3	112.7
1 - Hyperemia	6	88.4	139.7	61	112.4	149.8	119.3	160.1	134.4	223	177.5
2	7	97	100.7	59.4	120	142.8	114.6	153.5	158.1	195.4	155.5
3	8	94.2	94.3	57.9	116.8	133.2	110.8	140	145.5	189.7	159.1
4	9	88.3	93.8	58.7	106.2	123.3	104.4	127.1	120.7	176.1	152.7
5	10	86.9	92.2	57.2	99.5	116.2	104.6	120.9	109.7	145.6	136.8
6	11	85.4	92.4	70	97.5	110.1	102.7	117.6	101.9	138.6	147
7	12	83.5	91.1	69.4	92.2	106.9	102.1	111.6	96.5	144.9	146.9
8	13	80.8	88.7	68.3	92	104.9	99.5	106.5	91.3	133.9	146.1
9	14	79.3	88.7	68.8	87.7	105.1	98.6	105.3	89.7	147.6	145.5
10	15	78.9	88.9	69	86.8	103.4	99.9	100.8	88.5	149.2	137.7
11	16	78.2	87.2	70.6	87	102	97.7	102.1	89.2	149	143
12	17	77.3	86.8	70	84.2	99.5	100.5	101.4	84.5	129.7	143.7
13	18	76.9	93.1	69.6	81.5	99.6	98.5	97	86.7	127	135.6
14	19	76.9	84.7	69.9	82.2	99.5	97.3	105.3	88.9	126.4	145.5
15	20	75	87.7	69.9	82.2	98.1	100.1	100.6	88.2	129.8	138.8
16	21	74.3	90.3	68.3	82.6	104	98.1	100.9	89.7	144.7	153
17	22	73.8	88.3	70.1	81.3	101.4	100.8	99	89.8	124.9	153.4
18	23	72.2	88.2	69.5	81.2	104.8	98.8	96.2	92.1	126.1	152.3
19	24	71.9	91.3	69	81.9	103.8	99.4	98.9	91.6	145	153.7
20	25	73	86.3	69	82.4	104.1	101.5	104.5	89.8	121.2	156.3
21	26	72.6	88.1	69.7	82.4	102.6	99.3	102.8	91.2	120.3	154.4
22	27	72.4	88.5	68.9	81.5	101.8	100.4	104	91.4	121.5	155.8
23	28	73	88.1	69.2	80	102.3	100.4	107.1	93.5	137.6	156.9
24	29	77.1	88.6	68.2	79.5	102.3	99.3	101.9	92.2	122.7	151.4
25	30	76.7	90.4	70.5	82.4	102.6	101.1	102.3	93.9	120.5	153.9
26	31	76.2	90	70.1	81.4	102.9	96.8	102.3	92	119.9	142.1
27	32	76	90	67.3	83.9	104.3	99.4	102.6	92	125.9	152.5
28	33	75.5	90.1	68.5	83.8	101.6	100.3	100.9	91.6	129.4	159.3
29	34	76.2	91.2	67.2	83.7	103.6	100	102.5	93.9	131.5	141.9
30	35	76	90.8	69	84.5	110.3	97.6	104.4	92.4	128.7	159.2
1 - Occlusion	36	69.9	*	62	89.4	100.2	95.2	106	98	91.6	153.2
2	37	67.4	89.6	61.7	88.6	105.3	97.6	106.1	101.1	134.8	157.2
3	38	66.4	92.3	62.1	87	103.3	95.1	107.7	103.6	143	149.7
4	39	63.2	96.7	62.4	86.9	101.1	96.9	108.1	100.6	154.5	148.8
5	40	60.6	96.9	62.1	85.4	101.4	98.9	108.4	101.9	146.5	148.8
1 - Recovery	41	91.1	137.7	85.6	122.9	155.7	127	162.9	153.3	204.3	203.1
2	42	85.6	114.5	82.4	115.6	140.7	120.8	160.4	139.6	175.7	191.4
3	43	81.7	112.4	72.5	102.7	131	110.8	141.9	118.3	179.1	179.5
4	44	77.9	107.1	70.4	95.8	117.3	105.8	120.4	105.3	168.4	158.5
5	45	77.4	103.3	72	92.9	119.2	106.1	111.8	101.5	153.2	167.1
6	46	77.6	98.5	69	91.3	116.5	107.1	114.3	98.5	148.5	164.6
7	47	76.5	100.8	67.5	88.9	114.7	103.6	107.2	97.9	138.5	162.4
8	48	74.9	99.6	67.3	87.6	112.4	105.6	107.8	93.6	135.6	144
9	49	75	94.9	70.6	87.4	113.1	104.2	107	95.8	137.2	161.4
10	50	76.1	92.6	66.3	85.9	110.1	101	100.8	93.2	132.9	166.4
